# Supplementary material for: Seafood-Linked and Sex-Specific Signatures of Legacy and Emerging PFAS Body Burden During Dietary Transition in Sichuan, China
Source: Foods. 2026 Jul 13;15(14):2472. doi: 10.3390/foods15142472 (PMC13409660; doi:10.3390/foods15142472)
Supplement: Supplementary file 1 [file foods-15-02472-s001.zip]

Archive with 1 entries (1 files):
- foods-4407209-supplementary.pdf
